# Supplementary material for: Alterations in Peripheral Lymphocyte Subsets under Immunochemotherapy in Stage IV SCLC Patients: Th17 Cells as Potential Early Predictive Biomarker for Response
Source: Int J Mol Sci. 2024 May 7;25(10):5056. doi: 10.3390/ijms25105056 (PMC11121216; doi:10.3390/ijms25105056)
Supplement: Supplementary file 1 [file ijms-25-05056-s001.zip]

Archive with 1 entries (1 files):
- ijms-2966703-supplementary.pdf
